# Supplementary material for: Bioinformatic analysis of underlying mechanisms of Kawasaki disease via Weighted Gene Correlation Network Analysis (WGCNA) and the Least Absolute Shrinkage and Selection Operator method (LASSO) regression model
Source: BMC Pediatr. 2023 Feb 24;23:90. doi: 10.1186/s12887-023-03896-4 (PMC9951419; doi:10.1186/s12887-023-03896-4)
Supplement: Supplementary file 4 — Additional file 4: Table S1. The results of all the statistical tests. DEGs are the genes with p-values < 0.05 and |log2 FC| ≥ 2 between KD and HC. GENES_IN_MODULES presents the modular distribution of genes according to the clustering of the WGCNA analysis. ENRICHED_GO_OF_HUB_MODULE and ENRICHED_PATHWAYS_OF_HUB_MODULE are the results of the enrichment analysis of genes in hub module using “clusterprofiler” R package. CIBERSORTx presents the proportions of immune cells in KD and HC, and the p-values between them. [file 12887_2023_3896_MOESM4_ESM.xlsx]

## Sheet: DEGs
Tag	logFC	p-Value	adj.P.Val	AveExpr	t	B
HIST2H2AC	2.70195	1.53313e-78	5.2873e-74	10.3605	27.9906	168.294
H2AFJ	2.18042	4.8802e-77	8.41516e-73	10.4804	27.4776	164.871
HIST2H2AA4	2.27584	2.24857e-72	2.58488e-68	10.7954	25.9159	154.242
HIST2H2AA3	2.27852	1.46587e-71	1.26384e-67	10.4804	25.6477	152.385
LOC440731	2.68747	4.4592e-69	3.07569e-65	7.63041	24.9145	146.715
SLC22A4	2.55292	1.18843e-67	5.85505e-64	8.09973	24.4142	143.465
GYG1	2.83795	2.90772e-66	1.25348e-62	10.821	23.968	140.296
PYGL	2.38208	1.01372e-65	3.88445e-62	11.229	23.7602	139.061
ADM	2.84583	6.46813e-64	2.02788e-60	11.2114	23.2214	134.938
B4GALT5	2.04794	1.22239e-63	3.51306e-60	10.6142	23.1018	134.309
FLJ22662	2.33202	2.90696e-63	7.71171e-60	11.8277	23.0154	133.448
HK3	2.70202	9.15697e-63	2.25569e-59	9.86525	22.8272	132.312
BCL6	2.4367	1.22328e-62	2.81249e-59	12.0911	22.7878	132.024
IRAK3	2.94769	1.40329e-62	2.9296e-59	8.66838	22.7692	131.888
ALPL	3.50735	1.44412e-62	2.9296e-59	12.1478	22.9245	131.85
PGS1	2.34616	1.48354e-60	2.43632e-57	10.372	22.1679	127.263
TLR5	3.09519	1.54347e-59	2.2179e-56	9.09721	21.9388	124.936
C5ORF32	3.57335	2.69449e-59	3.57403e-56	9.07692	21.8344	124.385
EMR2	2.06781	9.10877e-59	1.12191e-55	10.2325	21.5868	123.179
FCGR1C	3.54966	1.66663e-57	1.8541e-54	8.35546	21.2526	120.293
MYBPC3	2.02636	5.14098e-57	5.54053e-54	7.26315	21.0503	119.176
C19ORF59	4.5834	1.45351e-56	1.51901e-53	11.2059	21.8751	118.064
ST3GAL4	2.30218	2.27714e-56	2.30975e-53	6.83462	20.9042	117.698
ROPN1L	2.65565	4.1109e-56	3.93813e-53	8.28919	20.8004	117.112
LOC648984	3.00386	2.18832e-55	1.93684e-52	8.57699	20.6794	115.451
LIMK2	2.62223	1.52497e-54	1.1687e-51	6.81405	20.3715	113.525
DYSF	2.62918	2.58226e-54	1.89478e-51	10.5328	20.2779	113.003
LOC728519	2.58328	2.7308e-54	1.96203e-51	8.02584	20.2468	112.947
HS.407903	2.50601	2.99917e-54	2.11086e-51	9.80164	20.2111	112.854
NTN3	2.89763	1.74813e-53	1.18211e-50	6.08511	20.2693	111.1
PGD	2.00623	1.90805e-53	1.24156e-50	10.8733	19.9689	111.017
PPAP2C	2.06887	4.562e-53	2.76017e-50	6.72504	19.8551	110.151
BST1	2.29186	5.40467e-53	3.21364e-50	7.88638	19.8779	109.983
RGL4	2.41489	6.84567e-53	3.93478e-50	9.87498	19.8244	109.749
SIPA1L2	2.53978	8.03741e-53	4.54404e-50	8.02971	19.8259	109.589
HIST2H2AB	2.91158	1.83513e-52	1.02077e-49	5.08562	20.0267	108.766
LOC642684	2.38467	3.19233e-52	1.74752e-49	6.43377	19.6016	108.219
VNN1	3.3849	1.09463e-51	5.80774e-49	7.52362	19.5059	106.997
LOC642103	2.51177	3.62814e-51	1.89581e-48	8.75242	19.2859	105.806
LILRA5	3.53264	7.06679e-51	3.6375e-48	7.83198	19.4382	105.146
ZNF438	2.18328	1.05788e-50	5.28741e-48	7.55911	19.1472	104.743
LOC100133177	2.23042	1.88697e-50	8.91453e-48	6.34383	19.0723	104.168
NLRC4	2.49314	5.02306e-50	2.24974e-47	7.10054	18.9657	103.197
LOC653610	2.90841	5.17659e-50	2.28878e-47	6.73625	19.0858	103.17
SOCS3	2.71868	7.26982e-50	3.13393e-47	6.45547	18.898	102.829
SERPINB1	2.00285	1.11574e-49	4.58076e-47	10.9329	18.8624	102.404
ANXA3	3.05696	1.16076e-49	4.70953e-47	9.40091	19.32	102.364
SLC2A14	2.08533	3.66111e-49	1.38748e-46	6.43782	18.7087	101.224
CST7	2.76041	6.56409e-49	2.40825e-46	11.1098	18.6721	100.646
LRG1	2.75917	8.89915e-49	3.23058e-46	9.96465	18.692	100.345
LOC100130828	2.53087	1.04726e-48	3.68541e-46	6.13648	18.7316	100.185
LOC100170939	2.9059	1.04613e-48	3.68541e-46	8.3874	18.5542	100.18
KLHL2	2.00918	1.3256e-48	4.59614e-46	8.10235	18.5237	99.9452
F5	2.18424	1.33272e-48	4.59614e-46	7.74584	18.5419	99.9408
FCGR1B	3.24929	2.27911e-48	7.70584e-46	9.26279	18.5494	99.411
NAMPT	2.16509	4.61382e-48	1.53001e-45	11.6014	18.3634	98.7064
CACNA1E	2.93917	5.06636e-48	1.66403e-45	5.63024	18.7802	98.6207
HIST1H3D	2.12096	1.00073e-47	3.22542e-45	6.19096	18.3191	97.9402
MMP9	3.48323	2.34073e-47	7.14379e-45	10.5661	18.3036	97.1004
GK	2.2614	3.52666e-47	1.04004e-44	8.34829	18.1381	96.6883
DSC2	2.20141	3.73078e-47	1.09037e-44	8.27594	18.0951	96.6303
IL18R1	2.67941	9.83008e-47	2.80173e-44	8.73178	17.9885	95.669
ACSL1	2.6478	1.19377e-46	3.32011e-44	11.076	17.9635	95.4761
OPLAH	4.30298	3.35304e-46	8.96404e-44	6.86289	18.2759	94.4623
LIN7A	2.59889	9.15929e-46	2.393e-43	5.7445	17.7363	93.4545
CEACAM3	2.05956	1.36902e-45	3.44624e-43	8.35098	17.6676	93.0541
CA4	3.38274	1.74043e-45	4.34944e-43	9.02243	17.9691	92.8297
KCNJ2	2.08363	2.82945e-45	6.87177e-43	9.41093	17.5912	92.3342
FCGR1A	3.79853	1.27018e-44	2.95977e-42	9.21479	17.7816	90.8587
PGLYRP1	2.72389	1.40685e-44	3.25625e-42	9.93665	17.4519	90.7463
NSUN7	2.37865	2.51935e-44	5.75395e-42	5.93118	17.2782	90.1597
PROK2	2.33986	4.26232e-44	9.5451e-42	12.2032	17.2269	89.6388
C7ORF53	2.29627	9.8576e-44	2.15164e-41	6.1799	17.104	88.8045
OSM	2.52595	1.62552e-43	3.48195e-41	6.88768	17.0869	88.312
LOC728744	3.2466	2.0708e-42	3.96754e-40	6.49802	17.0034	85.8036
LOC100130904	3.64175	3.97728e-42	7.45458e-40	5.78762	16.6471	85.133
PDGFC	2.58838	4.18594e-42	7.80327e-40	5.48948	16.7305	85.0916
STXBP2	2.32722	5.67004e-42	1.04568e-39	10.6177	16.5732	84.7775
BAMBI	2.4921	1.25579e-41	2.26745e-39	5.71315	16.4863	83.9892
MBOAT2	2.17582	2.16439e-41	3.80833e-39	5.61475	16.4739	83.4552
S100A12	3.16546	2.25049e-40	3.69584e-38	11.6168	16.5486	81.1605
TDRD9	3.0792	3.55882e-40	5.70852e-38	5.92563	16.3846	80.7016
CASP5	3.43159	6.54199e-40	1.01172e-37	6.55871	16.3694	80.1012
TMEM88	2.00397	7.51736e-40	1.15223e-37	5.74557	15.9921	79.9279
CYP1B1	3.27155	7.23819e-38	9.52761e-36	8.64351	15.5759	75.4162
FOLR3	3.14286	1.82079e-37	2.34304e-35	10.5704	15.377	74.4894
PLB1	2.89681	3.22721e-37	4.04786e-35	4.8884	15.3799	73.9319
GPR84	4.66896	8.14034e-37	9.81594e-35	6.71546	15.6116	73.0455
RFX2	2.58159	1.11108e-36	1.31226e-34	5.40605	15.1674	72.6972
IFITM3	2.63958	2.38728e-36	2.69935e-34	12.5658	15.068	71.9384
MCTP2	2.23368	1.37551e-35	1.45068e-33	6.39636	14.7722	70.1857
TREML3	2.58545	1.86886e-35	1.93548e-33	6.9978	14.7219	69.8797
LOC651738	2.13331	1.99296e-35	2.05168e-33	9.35168	14.7355	69.8198
LOC100132317	2.50546	4.3188e-35	4.32973e-33	4.96256	14.738	69.0723
HNRNPA3P1	2.20474	2.7756e-34	2.57317e-32	5.93956	14.3455	67.1931
OMG	2.32759	3.02467e-34	2.78164e-32	4.39857	14.5171	67.148
FCER1A	-2.36308	1.29559e-33	1.12831e-31	7.82862	-14.1583	65.6634
CLEC4D	2.12375	3.60289e-33	3.01584e-31	7.01399	14.0656	64.6598
ZNF683	-2.13421	5.33919e-33	4.43694e-31	6.99897	-14.0543	64.2713
INSL3	2.32223	8.88519e-33	7.26122e-31	5.23194	14.0081	63.7788
PLSCR1	2.04967	9.00198e-33	7.33927e-31	7.27985	13.9284	63.7456
ZMYND15	2.1791	9.38745e-33	7.6355e-31	5.82499	13.9908	63.7217
RAB20	2.26414	5.49373e-32	4.22694e-30	5.40491	13.6864	61.9472
TNFAIP6	2.3235	9.04653e-32	6.87198e-30	9.86155	13.7142	61.4783
SMPDL3A	2.76148	1.03681e-31	7.77312e-30	7.19699	13.6312	61.3245
PSG9	2.11149	1.05283e-31	7.87616e-30	5.97917	13.6114	61.304
SIGLEC9	2.46977	1.10214e-31	8.19168e-30	6.98086	13.5623	61.2456
BPI	2.91269	1.54161e-31	1.13845e-29	6.58404	13.5534	60.9228
RNASE2	2.49753	2.14535e-31	1.5642e-29	9.70336	13.5458	60.6053
LOC100129827	2.72723	8.61215e-31	6.03673e-29	5.31584	13.3826	59.2311
ITGA2B	2.0138	2.03179e-30	1.37663e-28	7.60646	13.2123	58.3602
PNPLA1	2.75423	3.17101e-30	2.11526e-28	4.16206	13.4636	58.005
CEACAM1	3.08078	1.44448e-29	8.95965e-28	7.96717	13.2037	56.493
FLJ40125	2.05022	1.69246e-29	1.04228e-27	4.57439	12.985	56.2706
MYL9	2.1176	2.9787e-29	1.77728e-27	6.36408	12.911	55.7107
LCN2	3.01696	4.47337e-29	2.60157e-27	9.45934	12.8655	55.3111
GZMK	-2.12228	8.83571e-29	5.0118e-27	8.54301	-12.702	54.6075
PID1	-2.15024	1.19513e-28	6.73471e-27	5.21141	-12.7678	54.3343
LOC728093	2.67226	2.9067e-28	1.60646e-26	5.71613	12.6737	53.4752
PFKFB2	3.28131	3.28653e-28	1.80195e-26	5.09671	12.69	53.3616
ARG1	2.8685	5.07874e-28	2.72396e-26	7.82211	12.7089	52.9604
SLPI	3.2749	7.79361e-28	4.1287e-26	6.79462	12.6416	52.5272
CLEC5A	3.13934	2.65856e-27	1.3746e-25	5.57612	12.545	51.3406
CAMP	2.07813	7.01298e-27	3.52047e-25	9.52023	12.1459	50.2727
LOC100133875	2.03293	3.082e-25	1.38217e-23	8.46977	11.7259	46.5487
NOV	-2.24594	3.82513e-25	1.70436e-23	5.09104	-11.7922	46.357
GALNT14	3.2994	1.03907e-24	4.46258e-23	5.30992	12.055	45.5085
LOC650761	-2.2483	2.16919e-24	9.19027e-23	3.83432	-11.512	44.6243
TLR2	2.00985	3.89968e-24	1.60871e-22	6.02677	11.3533	44.0291
GPR141	2.38824	7.77402e-24	3.14833e-22	4.68483	11.349	43.3971
CARD17	2.13735	7.77795e-24	3.14833e-22	4.89267	11.2383	43.3306
IL1R1	2.24847	1.26857e-23	5.08711e-22	4.51068	11.3902	42.9578
LOC729915	2.42172	3.24805e-23	1.26002e-21	4.78737	11.1389	41.9697
PLA2G7	-2.06745	3.92158e-23	1.50773e-21	5.22247	-11.0353	41.7262
CACNA2D3	-2.0605	5.09472e-23	1.9436e-21	5.07018	-11.2138	41.5436
LOC643332	2.38807	1.05049e-22	3.89552e-21	5.29762	10.9818	40.8128
FAM20A	3.29148	3.24004e-22	1.16516e-20	4.54861	11.1454	39.8575
C1QB	2.47947	9.56778e-22	3.31622e-20	6.99941	10.8252	38.7212
SERPINB2	2.04887	1.65636e-21	5.63344e-20	5.03782	10.5652	38.058
FCGR2C	2.31775	3.50735e-21	1.15418e-19	4.43183	10.5437	37.368
SLC11A1	2.03326	3.9268e-21	1.28607e-19	4.4082	10.5275	37.2539
TECPR2	2.23876	2.99166e-20	9.17912e-19	4.86959	10.246	35.269
CD177	5.95497	4.02147e-20	1.22625e-18	7.90981	10.6058	35.1037
FFAR3	2.07657	7.14633e-20	2.14123e-18	4.27547	10.1405	34.4066
GPR68	-2.06956	1.60231e-19	4.65926e-18	4.40013	-10.0655	33.5782
BMX	2.26357	2.08951e-19	6.02012e-18	4.90622	9.96312	33.3477
METTL7B	3.18883	5.17072e-19	1.4486e-17	5.66271	9.96625	32.5526
NECAB1	2.10701	6.43071e-19	1.7842e-17	3.80724	9.83747	32.2391
HS.549784	2.15734	1.48276e-18	4.01067e-17	4.10386	9.6159	31.3485
CEACAM8	2.43204	4.63081e-18	1.20895e-16	6.29541	9.41398	30.1851
ANKRD22	2.92162	6.05156e-18	1.568e-16	7.71451	9.51158	30.0655
OSTALPHA	2.66352	9.85638e-18	2.49939e-16	3.9137	9.43787	29.5513
COL17A1	2.28796	1.16093e-17	2.92029e-16	5.17691	9.31507	29.3148
SLC1A3	3.12182	2.43534e-17	5.91046e-16	4.18813	9.35277	28.7205
GPR42	2.4941	2.71757e-17	6.55391e-16	3.96599	9.31145	28.5824
HIST1H4D	2.31561	1.20622e-16	2.71888e-15	4.04709	9.03578	27.0768
DEFA1	2.15552	1.80847e-16	3.99543e-15	11.7939	8.90395	26.5878
CXCR6	-2.05959	4.61628e-16	9.83333e-15	4.26432	-8.86055	25.7072
PTPN20	2.21854	5.72299e-16	1.21234e-14	4.11485	8.76189	25.4913
FLJ27255	2.16397	1.15581e-15	2.38828e-14	3.56504	8.7021	24.865
LOC100134379	2.23698	3.89992e-15	7.64619e-14	4.35029	8.48806	23.6132
ELANE	2.24416	7.41423e-15	1.42131e-13	7.10713	8.32832	22.9175
RETN	3.38251	1.0285e-14	1.93719e-13	7.82449	8.45265	22.8492
CEACAM6	2.8122	1.15801e-14	2.17044e-13	5.57853	8.29938	22.5276
ACOX2	2.06815	1.72809e-13	2.8611e-12	4.21162	7.96668	20.0307
C1QC	2.18532	3.27174e-13	5.25781e-12	4.67806	7.78611	19.2874
MIR9-3	2.24004	2.18436e-12	3.17589e-11	3.29338	7.57	17.5857
RNASE3	2.03355	2.12026e-12	3.09181e-11	6.43282	7.43754	17.359
KCNE1	2.86543	3.72359e-12	5.28024e-11	4.55832	7.51602	17.1752
DEFA1B	2.02444	3.14222e-12	4.49464e-11	10.9926	7.40923	17.0285
ZDHHC19	2.22222	5.6291e-12	7.84367e-11	8.78516	7.36129	16.6111
TNFAIP8L3	2.51159	2.23372e-11	2.91025e-10	3.57659	7.23972	15.3473
PCOLCE2	3.25224	9.42968e-11	1.14146e-09	4.76155	7.01573	14.0754
ABP1	2.08918	4.07443e-10	4.52982e-09	4.41851	6.58558	12.2793
SERPINB10	2.30468	5.93757e-10	6.43725e-09	3.4306	6.62877	12.1007
LOC653061	2.40006	1.26538e-09	1.31285e-08	3.85077	6.42276	11.33
LOC731823	2.5327	1.9539e-09	1.97318e-08	3.49798	6.44972	11.1493
DEFB130	2.26164	4.15758e-09	4.01632e-08	3.14857	6.22096	10.3116
AP3B2	2.28488	6.72144e-08	5.4722e-07	3.70728	5.66039	7.56896
CCNA1	2.68991	1.14839e-07	9.07738e-07	3.59433	5.62421	7.17931
MKNK1	2.38442	4.7236e-07	3.41873e-06	2.91276	5.3562	5.97393
OLFM4	2.19732	1.83277e-06	1.21833e-05	3.04815	4.95553	4.28169
LOC728401	2.62358	3.90869e-06	2.47565e-05	3.67214	4.81132	3.88306
LOC652800	2.02462	3.52029e-06	2.242e-05	1.89834	4.88431	3.83864
CD274	2.18798	7.4933e-06	4.55128e-05	3.40777	4.66174	3.26671
TMEM119	3.64192	1.3206e-05	7.74681e-05	4.30039	4.533	2.95742
C22ORF36	2.44615	1.3566e-05	7.93506e-05	1.97529	4.70929	2.85087
HIST1H2AJ	4.18555	2.98676e-05	0.000165575	0.326339	4.9483	2.4627
EFCBP1	2.34867	2.36723e-05	0.000133549	3.67977	4.4272	2.30154
LASS1	4.82482	0.000117631	0.000591016	0.735062	4.83953	1.10922
ANKRD34B	2.85065	9.96731e-05	0.000505727	5.51404	4.00841	0.977122
HP	2.88353	0.000241682	0.00115394	9.54346	3.76035	0.262806
FAM90A15	2.19304	0.000239952	0.00114647	1.15458	3.96464	0.257691
LOC645073	2.03288	0.000269482	0.0012745	1.03813	3.97945	0.143991
C7ORF16	2.36277	0.000237761	0.00113711	2.01311	3.86399	0.0555138
OR2G6	5.5198	0.00048426	0.00219428	1.08765	4.53715	-0.0383591
TAGLN3	2.88577	0.00131104	0.00547449	0.953434	3.64159	-0.952654
WNT5B	2.42935	0.00153839	0.00634773	0.356959	3.70205	-1.02389
HLA-DRB5	2.29221	0.000617923	0.00274865	8.67837	3.5326	-1.13024
ABCG2	3.8338	0.00203924	0.00820811	0.0619855	4.84993	-1.28488
SGIP1	2.09097	0.00290482	0.0113145	0.437158	3.67044	-1.45883
MMP8	4.30628	0.00190687	0.0077222	6.09265	3.18127	-1.47655
LOC392452	2.13192	0.00153348	0.00632977	0.567118	3.36134	-1.53979
LOC644963	2.07463	0.00155205	0.00639799	1.26345	3.35722	-1.54053
MT1M	-5.2101	0.00267516	0.010491	-1.09121	-5.02616	-1.61913
GABRE	5.67652	0.00213555	0.00856081	-0.967595	5.26439	-1.74786
ARSF	2.61623	0.00520587	0.0190771	0.420471	3.57932	-1.91841
CRMP1	6.99018	0.00263048	0.0103307	0.497018	5.73609	-2.07302
FHL5	-2.03825	0.00570702	0.0206925	0.766254	-3.19614	-2.16373
LUZP4	2.24422	0.00611318	0.0219996	0.493233	3.16322	-2.22147
OR6C1	3.87158	0.00826391	0.0287644	0.255563	3.68693	-2.25682
SNTG2	4.4971	0.00963017	0.032834	1.14954	3.56917	-2.37006
TFDP3	2.45829	0.00709491	0.0251008	0.745515	2.98635	-2.48924
TPPP2	2.17904	0.00815685	0.0284262	0.691341	2.99944	-2.49036
HMGB4	2.36902	0.00688571	0.0244509	0.810369	2.94761	-2.52761
GPNMB	2.26699	0.00968017	0.0329882	0.60992	3.001	-2.56378
LOC100128239	2.49924	0.011641	0.038699	-0.52549	3.09567	-2.57206
TPRX1	-2.40931	0.010686	0.0359679	-0.0156119	-3.02944	-2.5804
FLJ21511	3.04001	0.0100075	0.0339559	0.47412	2.9841	-2.59342
C5ORF38	-5.20602	0.0102317	0.0346247	0.287369	-4.10981	-2.66062
WNT8B	3.65614	0.0145586	0.0471396	0.111694	3.2586	-2.6816
C20ORF77	-2.68997	0.0158936	0.0508228	0.539937	-3.19396	-2.7487
LOC100131124	3.46009	0.0158524	0.050718	1.27415	3.376	-2.7521
LOC440558	2.18204	0.0178343	0.0561332	-0.310295	2.90815	-2.89758
OC90	4.26036	0.0178748	0.0562267	1.22236	2.90673	-2.94147
KLHL10	3.64742	0.0182519	0.0572547	0.772686	2.77935	-2.96366
PKD1L2	-6.29002	0.014269	0.0462887	-3.33242	-4.30942	-3.04655
SLC22A8	2.44417	0.0125228	0.0412634	0.696139	2.70154	-3.05171
NEK5	-4.291	0.0235371	0.0711228	-0.359063	-2.90955	-3.05253
HABP2	-3.09258	0.0204857	0.0631924	1.65534	-2.67583	-3.08106
PSG7	4.86518	0.0250785	0.075005	-0.426464	3.00348	-3.08178
MIR1255B1	2.68275	0.0241264	0.0726109	0.581269	2.72074	-3.13783
CCDC102B	-2.38197	0.0254842	0.0760402	2.08711	-2.75713	-3.14892
CXORF61	-2.04282	0.0153062	0.0492549	0.269616	-2.65467	-3.16089
DDC	2.54762	0.0249342	0.0746705	1.29926	2.70038	-3.16466
MGC33407	-3.02212	0.0251348	0.075167	1.68518	-2.7662	-3.16876
OR2AE1	2.24598	0.0170834	0.0540758	0.613463	2.64701	-3.17115
WDR31	-2.41005	0.0205457	0.0633548	0.85718	-2.64265	-3.17966
OR52E4	2.16341	0.0179803	0.0564949	0.319783	2.62225	-3.1938
LRRIQ4	-2.38201	0.0217739	0.0665588	0.971204	-2.56431	-3.24004
AR	-2.48706	0.0262345	0.0779418	0.206771	-2.57443	-3.26221
PANK1	-2.49606	0.025067	0.0749771	0.346959	-2.56562	-3.29125
OTOP2	2.40715	0.0232192	0.0702914	0.131244	2.57781	-3.3034
ODAM	-2.92499	0.0327415	0.0938617	1.03699	-2.7942	-3.31799
LOC728804	2.43775	0.0209591	0.0644307	1.0994	2.46569	-3.3908
ESCO2	2.43189	0.0235573	0.0711651	0.358067	2.50628	-3.40833
DLX6	-2.09899	0.0240393	0.0724055	0.632667	-2.51409	-3.41395
ATP6V1C2	4.64479	0.0363679	0.102528	0.463058	3.18224	-3.45266
RAD51C	2.59469	0.0273941	0.0808507	-0.225372	2.46693	-3.48362
SMYD1	2.37509	0.0346361	0.0983933	-0.110002	2.41683	-3.53602
SSX7	-4.31656	0.0448633	0.122154	-0.396961	-2.95736	-3.55922
FIGLA	-2.36604	0.0327375	0.0938581	0.484656	-2.37358	-3.56783
SEMA5A	3.24378	0.0318708	0.0918287	0.610283	2.40874	-3.58011
LOC387856	3.38195	0.0301551	0.0876642	-0.258861	2.39824	-3.59792
SRPK3	3.57049	0.0384514	0.107418	0.870099	2.33007	-3.59823
PCDHB7	3.22981	0.037267	0.104669	-0.0654102	2.30519	-3.60895
GABRG1	2.20211	0.0395747	0.109906	1.16523	2.37384	-3.61233
USP29	-2.26383	0.0496652	0.13292	1.68215	-2.38567	-3.63152
FOXD3	-2.41921	0.0392768	0.109281	0.780107	-2.29604	-3.63495
FLNC	3.7478	0.0458614	0.124459	0.126132	2.32458	-3.66095
FKSG2	-2.58132	0.042951	0.117821	0.255176	-2.32541	-3.69574
AKR1C1	-2.0308	0.0360113	0.101672	0.471324	-2.30657	-3.75219
C18ORF25	2.03084	0.0410836	0.113539	1.28422	2.2025	-3.88855
LOC401648	-2.83774	0.0438177	0.119761	0.743283	-2.16123	-3.88936
GAGE12B	-2.14614	0.0354551	0.100389	1.78981	-2.20694	-3.93096
LOC731228	2.71086	0.0304103	0.0883093	-0.116222	2.27302	-3.95993
SYNGR3	-2.28888	0.0446377	0.121703	0.0770269	-2.18154	-3.99286

## Sheet: GENES_IN_MODULES
Gene	Module	MM_R	MM_p-value	GS_R	GS_p-value
ACSL1	turquoise	0.906393	6.46677e-93	0.718522	3.38356e-40
ADM	turquoise	0.922848	1.13553e-102	0.783654	3.70045e-52
ALPL	turquoise	0.926743	2.67191e-105	0.773308	5.394e-50
ANXA3	turquoise	0.923902	2.27813e-103	0.646219	2.34596e-30
B4GALT5	turquoise	0.944547	1.62897e-119	0.74121	5.93994e-44
BCL6	turquoise	0.927526	7.59318e-106	0.744223	1.75929e-44
BST1	turquoise	0.884553	1.90073e-82	0.672067	1.48729e-33
C19ORF59	turquoise	0.955395	1.03095e-130	0.665239	1.1173e-32
C5ORF32	turquoise	0.907018	2.98168e-93	0.598335	3.49709e-25
CA4	turquoise	0.853834	7.51996e-71	0.612272	1.34481e-26
CACNA1E	turquoise	0.814861	1.76657e-59	0.574042	7.10755e-23
CASP5	turquoise	0.76944	3.24849e-49	0.601389	1.73611e-25
CEACAM1	turquoise	0.784838	2.05613e-52	0.446736	2.02005e-13
CST7	turquoise	0.909837	8.44377e-95	0.681226	9.12332e-35
DYSF	turquoise	0.929831	1.72715e-107	0.708602	1.14182e-38
EMR2	turquoise	0.816113	8.41108e-60	0.70456	4.59149e-38
F5	turquoise	0.839601	2.39781e-66	0.660095	4.93007e-32
FCGR1A	turquoise	0.847939	6.2713e-69	0.625455	5.29573e-28
FCGR1B	turquoise	0.845519	3.65134e-68	0.609262	2.75555e-26
FCGR1C	turquoise	0.857223	5.40702e-72	0.622009	1.25203e-27
FLJ22662	turquoise	0.892955	3.32824e-86	0.748724	2.76662e-45
GALNT14	turquoise	0.893131	2.75487e-86	0.615059	6.87324e-27
GK	turquoise	0.903554	2.0414e-91	0.62302	9.73693e-28
GPR84	turquoise	0.85954	8.59386e-73	0.509771	1.31091e-17
GYG1	turquoise	0.951258	3.83643e-126	0.649529	9.5085e-31
H2AFJ	turquoise	0.822814	1.43554e-61	0.778062	5.65335e-51
HIST2H2AA4	turquoise	0.815878	9.67474e-60	0.754777	2.15892e-46
HIST2H2AC	turquoise	0.816683	5.98682e-60	0.763029	5.9007e-48
HK3	turquoise	0.933935	1.46979e-110	0.628232	2.62733e-28
HNRNPA3P1	turquoise	0.836077	2.67467e-65	0.504139	3.37147e-17
HP	turquoise	0.794423	1.53408e-54	0.494197	1.71289e-16
HS.407903	turquoise	0.893107	2.82887e-86	0.69085	4.34185e-36
IL18R1	turquoise	0.831781	4.68597e-64	0.489933	3.3852e-16
IRAK3	turquoise	0.914158	2.83104e-97	0.659642	5.6118e-32
KCNJ2	turquoise	0.804988	5.08079e-57	0.67363	9.30063e-34
KLHL2	turquoise	0.869387	2.35818e-76	0.631883	1.03371e-28
LILRA5	turquoise	0.896361	8.11033e-88	0.631291	1.2035e-28
LIMK2	turquoise	0.905348	2.33284e-92	0.674119	8.0272e-34
LIN7A	turquoise	0.890134	6.57115e-85	0.583237	1.00184e-23
LOC100130828	turquoise	0.843688	1.35774e-67	0.694337	1.39861e-36
LOC100170939	turquoise	0.87109	5.33653e-77	0.60709	4.6023e-26
LOC440731	turquoise	0.931763	6.5498e-109	0.715502	1.00361e-39
LOC642103	turquoise	0.885181	1.01883e-82	0.656707	1.29033e-31
LOC642684	turquoise	0.896113	1.06801e-87	0.631504	1.13965e-28
LOC648984	turquoise	0.910863	2.239e-95	0.614958	7.04394e-27
LOC728519	turquoise	0.89283	3.80419e-86	0.576617	4.13237e-23
LOC728744	turquoise	0.798872	1.44423e-55	0.566919	3.11009e-22
LRG1	turquoise	0.944296	2.77186e-119	0.643157	5.35664e-30
MBOAT2	turquoise	0.839195	3.17427e-66	0.680543	1.12745e-34
MCTP2	turquoise	0.85623	1.17751e-71	0.563187	6.646e-22
MMP9	turquoise	0.837148	1.29253e-65	0.575048	5.75419e-23
NAMPT	turquoise	0.88585	5.22934e-83	0.722007	9.4835e-41
NLRC4	turquoise	0.931641	8.06949e-109	0.62966	1.82687e-28
NSUN7	turquoise	0.904839	4.33588e-92	0.565334	4.29905e-22
NTN3	turquoise	0.899283	3.01988e-89	0.730469	3.97648e-42
OPLAH	turquoise	0.907577	1.48286e-93	0.606863	4.85435e-26
OSM	turquoise	0.893183	2.60517e-86	0.641889	7.51904e-30
PDGFC	turquoise	0.836334	2.24777e-65	0.564473	5.121e-22
PGD	turquoise	0.914298	2.34166e-97	0.656411	1.40249e-31
PGS1	turquoise	0.958208	4.47549e-134	0.656839	1.24318e-31
PPAP2C	turquoise	0.878025	1.00299e-79	0.726125	2.05619e-41
PROK2	turquoise	0.833264	1.76027e-64	0.71663	6.69821e-40
PYGL	turquoise	0.918221	1.00817e-99	0.75867	4.02252e-47
RAB20	turquoise	0.839204	3.15529e-66	0.510978	1.06816e-17
RGL4	turquoise	0.922042	3.81951e-102	0.606801	4.92591e-26
ROPN1L	turquoise	0.883054	8.28463e-82	0.671196	1.92914e-33
S100A12	turquoise	0.855187	2.6505e-71	0.605711	6.35999e-26
SERPINB1	turquoise	0.929934	1.45416e-107	0.619368	2.40315e-27
SIGLEC9	turquoise	0.942633	8.93712e-118	0.624442	6.82783e-28
SIPA1L2	turquoise	0.928089	3.05203e-106	0.66715	6.38896e-33
SLC22A4	turquoise	0.898747	5.56302e-89	0.732822	1.61064e-42
SLC2A14	turquoise	0.897844	1.54541e-88	0.625582	5.13052e-28
SOCS3	turquoise	0.903693	1.72884e-91	0.561544	9.25533e-22
ST3GAL4	turquoise	0.900638	6.33911e-90	0.693787	1.67389e-36
STXBP2	turquoise	0.851179	5.6433e-70	0.586957	4.45473e-24
TDRD9	turquoise	0.814787	1.84527e-59	0.550385	8.36733e-21
TLR5	turquoise	0.935595	7.39163e-112	0.700225	1.98972e-37
TMEM88	turquoise	0.817793	3.07957e-60	0.642535	6.32747e-30
ZDHHC19	turquoise	0.78563	1.38488e-52	0.417238	9.72173e-12
ZNF438	turquoise	0.957102	1.00067e-132	0.686325	1.8446e-35

## Sheet: ENRICHED_GO_OF_HUB_MODULE
Category	Description	GeneRatio	p-value	Count	Input genes
GO biological process	CELL_ACTIVATION_INVOLVED_IN_IMMUNE_RESPONSE	17/61	1.60421e-10	17	ANXA3/BCL6/BST1/CEACAM1/DYSF/GPR84/GYG1/HK3/HP/IL18R1/LRG1/MMP9/PYGL/S100A12/SERPINB1/SIGLEC9/STXBP2
GO biological process	MYELOID_LEUKOCYTE_ACTIVATION	16/61	3.96298e-10	16	ANXA3/BST1/CEACAM1/CST7/DYSF/GPR84/GYG1/HK3/HP/LRG1/MMP9/PYGL/S100A12/SERPINB1/SIGLEC9/STXBP2
GO biological process	MYELOID_LEUKOCYTE_MEDIATED_IMMUNITY	14/61	3.26861e-09	14	ANXA3/BST1/CEACAM1/GPR84/GYG1/HK3/HP/LRG1/MMP9/PYGL/S100A12/SERPINB1/SIGLEC9/STXBP2
GO biological process	SECRETION	21/61	6.08994e-09	21	ADM/ANXA3/BST1/CACNA1E/CEACAM1/F5/GPR84/GYG1/HK3/HP/LIN7A/LRG1/MCTP2/MMP9/OSM/PYGL/S100A12/SERPINB1/SIGLEC9/SLC22A4/STXBP2
GO biological process	LEUKOCYTE_MEDIATED_IMMUNITY	16/61	2.21111e-08	16	ANXA3/BCL6/BST1/CEACAM1/GPR84/GYG1/HK3/HP/IL18R1/LRG1/MMP9/PYGL/S100A12/SERPINB1/SIGLEC9/STXBP2
GO biological process	IMMUNE_EFFECTOR_PROCESS	19/61	2.87147e-08	19	ANXA3/BCL6/BST1/CEACAM1/DYSF/FCGR1A/GPR84/GYG1/HK3/HP/IL18R1/IRAK3/LRG1/MMP9/PYGL/S100A12/SERPINB1/SIGLEC9/STXBP2
GO biological process	EXOCYTOSIS	16/61	2.94066e-08	16	ANXA3/BST1/CEACAM1/F5/GPR84/GYG1/HK3/HP/LIN7A/LRG1/MMP9/PYGL/S100A12/SERPINB1/SIGLEC9/STXBP2
GO biological process	INFLAMMATORY_RESPONSE	15/61	3.14944e-08	15	ADM/BCL6/BST1/CASP5/CST7/HP/IL18R1/LILRA5/MMP9/NLRC4/OSM/PROK2/S100A12/SOCS3/TLR5
GO biological process	CELL_ACTIVATION	19/61	1.91936e-07	19	ANXA3/BCL6/BST1/CEACAM1/CST7/DYSF/GPR84/GYG1/HK3/HP/IL18R1/LILRA5/LRG1/MMP9/PYGL/S100A12/SERPINB1/SIGLEC9/STXBP2
GO biological process	DEFENSE_RESPONSE	21/61	2.00761e-07	21	ADM/ANXA3/BCL6/BST1/CASP5/CEACAM1/CST7/FCGR1A/FCGR1B/HP/IL18R1/IRAK3/LILRA5/MMP9/NLRC4/OSM/PROK2/RAB20/S100A12/SOCS3/TLR5
GO biological process	REGULATION_OF_DEFENSE_RESPONSE	12/61	3.01382e-06	12	BCL6/BST1/CASP5/CEACAM1/CST7/IRAK3/LILRA5/MMP9/NLRC4/OSM/S100A12/SOCS3
GO biological process	REGULATION_OF_INFLAMMATORY_RESPONSE	9/61	3.76059e-06	9	BCL6/BST1/CASP5/CST7/LILRA5/MMP9/OSM/S100A12/SOCS3
GO biological process	POSITIVE_REGULATION_OF_MULTICELLULAR_ORGANISMAL_PROCESS	16/61	1.17252e-05	16	ACSL1/ADM/ANXA3/B4GALT5/BCL6/CST7/IL18R1/IRAK3/LILRA5/LRG1/NLRC4/OSM/PDGFC/PROK2/ST3GAL4/TLR5
GO biological process	REGULATION_OF_RESPONSE_TO_EXTERNAL_STIMULUS	13/61	3.60151e-05	13	BCL6/BST1/CASP5/CEACAM1/CST7/IRAK3/LILRA5/MMP9/NLRC4/OSM/S100A12/SOCS3/ST3GAL4
GO biological process	REGULATION_OF_PROTEIN_PHOSPHORYLATION	14/61	4.21987e-05	14	ACSL1/BST1/CEACAM1/FCGR1A/IRAK3/LILRA5/LIMK2/MMP9/OSM/PDGFC/PROK2/ROPN1L/S100A12/SOCS3
GO biological process	RESPONSE_TO_BIOTIC_STIMULUS	16/61	6.51574e-05	16	ADM/ALPL/ANXA3/CEACAM1/FCGR1A/FCGR1B/HP/IRAK3/LILRA5/LRG1/NLRC4/PYGL/RAB20/S100A12/SOCS3/TLR5
GO biological process	RESPONSE_TO_BACTERIUM	10/61	0.000138483	10	ADM/ALPL/ANXA3/HP/IRAK3/LRG1/NLRC4/PYGL/S100A12/TLR5
GO biological process	REGULATION_OF_PEPTIDYL_TYROSINE_PHOSPHORYLATION	6/61	0.000258962	6	BST1/FCGR1A/LILRA5/OSM/PDGFC/SOCS3
GO biological process	REGULATION_OF_PROTEIN_MODIFICATION_PROCESS	15/61	0.000275207	15	ACSL1/BCL6/BST1/CEACAM1/FCGR1A/IRAK3/LILRA5/LIMK2/MMP9/OSM/PDGFC/PROK2/ROPN1L/S100A12/SOCS3
GO biological process	CYTOKINE_MEDIATED_SIGNALING_PATHWAY	10/61	0.000344991	10	ACSL1/BCL6/CEACAM1/FCGR1A/FCGR1B/IL18R1/IRAK3/MMP9/OSM/SOCS3
GO biological process	CYTOKINE_PRODUCTION	10/61	0.000419099	10	BCL6/CEACAM1/IL18R1/IRAK3/LILRA5/NLRC4/OSM/S100A12/SERPINB1/TLR5
GO biological process	POSITIVE_REGULATION_OF_PROTEIN_PHOSPHORYLATION	10/61	0.000423129	10	ACSL1/FCGR1A/LILRA5/LIMK2/MMP9/OSM/PDGFC/PROK2/S100A12/SOCS3
GO biological process	CELLULAR_CARBOHYDRATE_METABOLIC_PROCESS	6/61	0.000428986	6	B4GALT5/GK/GYG1/HK3/PGD/PYGL
GO biological process	CELLULAR_CARBOHYDRATE_CATABOLIC_PROCESS	3/61	0.000544434	3	GK/PGD/PYGL
GO biological process	DEFENSE_RESPONSE_TO_OTHER_ORGANISM	12/61	0.000655547	12	ANXA3/CEACAM1/FCGR1A/FCGR1B/HP/IRAK3/LILRA5/NLRC4/RAB20/S100A12/SOCS3/TLR5
GO biological process	BRANCHING_INVOLVED_IN_LABYRINTHINE_LAYER_MORPHOGENESIS	2/61	0.000733584	2	ADM/SOCS3
GO biological process	POSITIVE_REGULATION_OF_VASCULOGENESIS	2/61	0.000733584	2	ADM/CEACAM1
GO biological process	POSITIVE_REGULATION_OF_PROTEIN_MODIFICATION_PROCESS	11/61	0.000739438	11	ACSL1/BCL6/FCGR1A/LILRA5/LIMK2/MMP9/OSM/PDGFC/PROK2/S100A12/SOCS3
GO biological process	REGULATION_OF_RESPONSE_TO_STRESS	13/61	0.000784728	13	BCL6/BST1/CASP5/CEACAM1/CST7/IRAK3/LILRA5/MMP9/NLRC4/OSM/S100A12/SOCS3/ST3GAL4
GO biological process	REGULATION_OF_PHOSPHORUS_METABOLIC_PROCESS	14/61	0.000826298	14	ACSL1/BST1/CEACAM1/FCGR1A/IRAK3/LILRA5/LIMK2/MMP9/OSM/PDGFC/PROK2/ROPN1L/S100A12/SOCS3
GO biological process	PROTEIN_PHOSPHORYLATION	14/61	0.000857165	14	ACSL1/BST1/CEACAM1/FCGR1A/IRAK3/LILRA5/LIMK2/MMP9/OSM/PDGFC/PROK2/ROPN1L/S100A12/SOCS3
GO biological process	INTERLEUKIN_1_PRODUCTION	4/61	0.000886843	4	CEACAM1/LILRA5/NLRC4/SERPINB1
GO biological process	O_GLYCAN_PROCESSING	3/61	0.0011135	3	B4GALT5/GALNT14/ST3GAL4
GO biological process	NEUTRAL_LIPID_METABOLIC_PROCESS	4/61	0.0011779	4	ACSL1/GK/PGS1/SLC22A4
GO biological process	REGULATION_OF_VASCULOGENESIS	2/61	0.00132217	2	ADM/CEACAM1
GO biological process	REGULATION_OF_PROTEIN_KINASE_ACTIVITY	9/61	0.00136329	9	ACSL1/CEACAM1/FCGR1A/IRAK3/LILRA5/PDGFC/PROK2/S100A12/SOCS3
GO biological process	NEGATIVE_REGULATION_OF_VASCULAR_PERMEABILITY	2/61	0.00149518	2	ADM/CEACAM1
GO biological process	POSITIVE_REGULATION_OF_PHOSPHORUS_METABOLIC_PROCESS	10/61	0.00161223	10	ACSL1/FCGR1A/LILRA5/LIMK2/MMP9/OSM/PDGFC/PROK2/S100A12/SOCS3
GO biological process	PEPTIDYL_TYROSINE_MODIFICATION	6/61	0.00161781	6	BST1/FCGR1A/LILRA5/OSM/PDGFC/SOCS3
GO biological process	NEGATIVE_REGULATION_OF_INTERLEUKIN_12_PRODUCTION	2/61	0.00167841	2	IRAK3/LILRA5
GO biological process	REGULATION_OF_IMMUNE_RESPONSE	10/61	0.00176471	10	BCL6/CEACAM1/FCGR1A/FCGR1B/IL18R1/IRAK3/NLRC4/SIGLEC9/SOCS3/STXBP2
GO biological process	INNATE_IMMUNE_RESPONSE	10/61	0.00181807	10	CEACAM1/FCGR1A/FCGR1B/IRAK3/LILRA5/NLRC4/RAB20/S100A12/SOCS3/TLR5
GO biological process	RESPONSE_TO_CYTOKINE	11/61	0.00199443	11	ACSL1/BCL6/CEACAM1/FCGR1A/FCGR1B/IL18R1/IRAK3/MMP9/OSM/RAB20/SOCS3
GO biological process	CELLULAR_RESPONSE_TO_MECHANICAL_STIMULUS	3/61	0.0020394	3	CASP5/KCNJ2/TLR5
GO biological process	LABYRINTHINE_LAYER_MORPHOGENESIS	2/61	0.0020752	2	ADM/SOCS3
GO biological process	POSITIVE_REGULATION_OF_DNA_BINDING_TRANSCRIPTION_FACTOR_ACTIVITY	5/61	0.0020822	5	ANXA3/IL18R1/IRAK3/NLRC4/S100A12
GO biological process	POSITIVE_REGULATION_OF_NF_KAPPAB_TRANSCRIPTION_FACTOR_ACTIVITY	4/61	0.00209017	4	IL18R1/IRAK3/NLRC4/S100A12
GO biological process	REGULATION_OF_IMMUNE_SYSTEM_PROCESS	13/61	0.00232589	13	BCL6/BST1/CEACAM1/CST7/FCGR1A/FCGR1B/IL18R1/IRAK3/NLRC4/SIGLEC9/SOCS3/ST3GAL4/STXBP2
GO biological process	EMBRYONIC_PLACENTA_MORPHOGENESIS	2/61	0.00298829	2	ADM/SOCS3
GO biological process	LIPID_BIOSYNTHETIC_PROCESS	8/61	0.0031038	8	ACSL1/ADM/B4GALT5/CEACAM1/GK/MBOAT2/PGS1/ST3GAL4
GO biological process	GLUCOSE_6_PHOSPHATE_METABOLIC_PROCESS	2/61	0.00324106	2	HK3/PGD
GO biological process	GLYCEROLIPID_METABOLIC_PROCESS	6/61	0.00344969	6	ACSL1/GK/MBOAT2/PGS1/SLC22A4/SOCS3
GO biological process	NEGATIVE_REGULATION_OF_CYTOKINE_PRODUCTION_INVOLVED_IN_IMMUNE_RESPONSE	2/61	0.00350349	2	BCL6/IRAK3
GO biological process	MYELOID_LEUKOCYTE_CYTOKINE_PRODUCTION	2/61	0.00350349	2	BCL6/IRAK3
GO biological process	INTERFERON_GAMMA_MEDIATED_SIGNALING_PATHWAY	3/61	0.00366898	3	FCGR1A/FCGR1B/SOCS3
GO biological process	CYTOKINE_PRODUCTION_INVOLVED_IN_IMMUNE_RESPONSE	3/61	0.00390031	3	BCL6/IL18R1/IRAK3
GO biological process	KERATAN_SULFATE_BIOSYNTHETIC_PROCESS	2/61	0.00405709	2	B4GALT5/ST3GAL4
GO biological process	SULFUR_COMPOUND_BIOSYNTHETIC_PROCESS	4/61	0.00419382	4	ACSL1/B4GALT5/OPLAH/ST3GAL4
GO biological process	POSITIVE_REGULATION_OF_PEPTIDYL_TYROSINE_PHOSPHORYLATION	4/61	0.00419382	4	FCGR1A/LILRA5/OSM/SOCS3
GO biological process	POSITIVE_REGULATION_OF_CELL_POPULATION_PROLIFERATION	9/61	0.00428912	9	ADM/BCL6/BST1/LRG1/MMP9/NAMPT/OSM/PDGFC/PROK2
GO biological process	RESPONSE_TO_INTERFERON_GAMMA	4/61	0.00442937	4	FCGR1A/FCGR1B/RAB20/SOCS3
GO biological process	CARBOHYDRATE_CATABOLIC_PROCESS	4/61	0.00450983	4	GK/HK3/PGD/PYGL
GO biological process	POSITIVE_REGULATION_OF_PROTEIN_METABOLIC_PROCESS	12/61	0.00478641	12	ACSL1/BCL6/FCGR1A/LILRA5/LIMK2/MMP9/NLRC4/OSM/PDGFC/PROK2/S100A12/SOCS3
GO biological process	DEVELOPMENTAL_PROCESS_INVOLVED_IN_REPRODUCTION	9/61	0.00478758	9	ADM/ALPL/BCL6/LIMK2/PROK2/ROPN1L/SLC2A14/SOCS3/TDRD9
GO biological process	CARBOHYDRATE_METABOLIC_PROCESS	7/61	0.00483034	7	B4GALT5/GK/GYG1/HK3/PGD/PYGL/ST3GAL4
GO biological process	RECEPTOR_MEDIATED_ENDOCYTOSIS	5/61	0.0050309	5	ADM/CEACAM1/FCGR1A/FCGR1B/HP
GO biological process	PROTEIN_O_LINKED_GLYCOSYLATION	3/61	0.00533089	3	B4GALT5/GALNT14/ST3GAL4
GO biological process	SIGNAL_RELEASE	6/61	0.00540375	6	ADM/CACNA1E/LIN7A/MCTP2/OSM/STXBP2
GO biological process	CARBOHYDRATE_BIOSYNTHETIC_PROCESS	4/61	0.00555351	4	B4GALT5/GYG1/PGD/ST3GAL4
GO biological process	REGULATION_OF_LEUKOCYTE_MEDIATED_IMMUNITY	4/61	0.00555351	4	BCL6/CEACAM1/IL18R1/STXBP2
GO biological process	KERATAN_SULFATE_METABOLIC_PROCESS	2/61	0.00560562	2	B4GALT5/ST3GAL4
GO biological process	DEFENSE_RESPONSE_TO_BACTERIUM	5/61	0.0057053	5	ANXA3/HP/NLRC4/S100A12/TLR5
GO biological process	INTERLEUKIN_1_BETA_PRODUCTION	3/61	0.00591943	3	LILRA5/NLRC4/SERPINB1
GO biological process	TRIGLYCERIDE_METABOLIC_PROCESS	3/61	0.00591943	3	ACSL1/GK/SLC22A4
GO biological process	REGULATION_OF_CELLULAR_EXTRAVASATION	2/61	0.00594302	2	BST1/ST3GAL4
GO biological process	REGULATION_OF_VASCULATURE_DEVELOPMENT	5/61	0.00599217	5	ADM/ANXA3/CEACAM1/LRG1/PROK2
GO biological process	NEGATIVE_REGULATION_OF_CATALYTIC_ACTIVITY	8/61	0.00615194	8	ANXA3/CEACAM1/CST7/HP/IRAK3/MMP9/SERPINB1/SOCS3
GO biological process	MYD88_DEPENDENT_TOLL_LIKE_RECEPTOR_SIGNALING_PATHWAY	2/61	0.00628949	2	IRAK3/TLR5
GO biological process	T_CELL_ACTIVATION_INVOLVED_IN_IMMUNE_RESPONSE	3/61	0.0063854	3	BCL6/CEACAM1/IL18R1
GO biological process	POLYSACCHARIDE_METABOLIC_PROCESS	3/61	0.00670789	3	B4GALT5/GYG1/PYGL
GO biological process	REGULATION_OF_TRANSFERASE_ACTIVITY	9/61	0.00677011	9	ACSL1/CEACAM1/FCGR1A/IRAK3/LILRA5/PDGFC/PROK2/S100A12/SOCS3
GO biological process	ORGANOPHOSPHATE_METABOLIC_PROCESS	9/61	0.00738723	9	ACSL1/GK/HK3/MBOAT2/NAMPT/PGD/PGS1/PYGL/SOCS3
GO biological process	NEGATIVE_REGULATION_OF_PRODUCTION_OF_MOLECULAR_MEDIATOR_OF_IMMUNE_RESPONSE	2/61	0.00776491	2	BCL6/IRAK3
GO biological process	NEGATIVE_REGULATION_OF_CYTOKINE_PRODUCTION	5/61	0.00811009	5	BCL6/CEACAM1/IRAK3/LILRA5/SERPINB1
GO biological process	POSITIVE_REGULATION_OF_B_CELL_PROLIFERATION	2/61	0.00815583	2	BCL6/BST1
GO biological process	NEGATIVE_REGULATION_OF_DEFENSE_RESPONSE	4/61	0.00846612	4	CEACAM1/CST7/IRAK3/SOCS3
GO biological process	NEGATIVE_REGULATION_OF_IMMUNE_EFFECTOR_PROCESS	3/61	0.0088458	3	BCL6/CEACAM1/IRAK3
GO biological process	POSITIVE_REGULATION_OF_PROTEIN_KINASE_ACTIVITY	6/61	0.00890549	6	ACSL1/FCGR1A/LILRA5/PDGFC/PROK2/S100A12
GO biological process	TRIGLYCERIDE_BIOSYNTHETIC_PROCESS	2/61	0.00896372	2	ACSL1/GK
GO biological process	REGULATION_OF_VASCULAR_PERMEABILITY	2/61	0.00896372	2	ADM/CEACAM1
GO biological process	CELLULAR_LIPID_METABOLIC_PROCESS	9/61	0.00912041	9	ACSL1/B4GALT5/CEACAM1/GK/MBOAT2/PGS1/SLC22A4/SOCS3/ST3GAL4
GO biological process	REGULATION_OF_PHOSPHATIDYLINOSITOL_3_KINASE_SIGNALING	3/61	0.00923653	3	CEACAM1/OSM/PDGFC
GO biological process	REGULATION_OF_LEUKOCYTE_DEGRANULATION	2/61	0.00938057	2	CEACAM1/STXBP2
GO biological process	LABYRINTHINE_LAYER_DEVELOPMENT	2/61	0.00980593	2	ADM/SOCS3
GO biological process	NEUROINFLAMMATORY_RESPONSE	2/61	0.00980593	2	CST7/MMP9
GO biological process	REGULATION_OF_MAPK_CASCADE	7/61	0.0098422	7	CEACAM1/IRAK3/LILRA5/OSM/PDGFC/PROK2/S100A12
GO biological process	NEGATIVE_REGULATION_OF_LYMPHOCYTE_MEDIATED_IMMUNITY	2/61	0.0102398	2	BCL6/CEACAM1
GO biological process	POSITIVE_REGULATION_OF_INFLAMMATORY_RESPONSE	3/61	0.0104688	3	LILRA5/OSM/S100A12
GO biological process	NEGATIVE_REGULATION_OF_INTERLEUKIN_1_PRODUCTION	2/61	0.0120584	2	CEACAM1/SERPINB1
GO biological process	MALE_GAMETE_GENERATION	6/61	0.0122625	6	BCL6/LIMK2/PROK2/ROPN1L/SLC2A14/TDRD9
GO biological process	NEUTRAL_LIPID_BIOSYNTHETIC_PROCESS	2/61	0.0125336	2	ACSL1/GK
GO biological process	NAD_METABOLIC_PROCESS	2/61	0.0130169	2	BST1/HK3
GO biological process	POSITIVE_REGULATION_OF_MOLECULAR_FUNCTION	12/61	0.0133211	12	ACSL1/ANXA3/FCGR1A/IL18R1/IRAK3/LILRA5/MMP9/NLRC4/PDGFC/PROK2/S100A12/SIPA1L2
GO biological process	REGULATION_OF_PRODUCTION_OF_MOLECULAR_MEDIATOR_OF_IMMUNE_RESPONSE	3/61	0.0134529	3	BCL6/IL18R1/IRAK3
GO biological process	NEGATIVE_REGULATION_OF_ADAPTIVE_IMMUNE_RESPONSE	2/61	0.0135083	2	BCL6/CEACAM1
GO biological process	NEGATIVE_REGULATION_OF_LEUKOCYTE_MEDIATED_IMMUNITY	2/61	0.0140076	2	BCL6/CEACAM1
GO biological process	ORGANOPHOSPHATE_BIOSYNTHETIC_PROCESS	6/61	0.0143498	6	ACSL1/GK/MBOAT2/NAMPT/PGS1/PYGL
GO biological process	NEGATIVE_REGULATION_OF_IMMUNE_RESPONSE	3/61	0.0144588	3	BCL6/CEACAM1/IRAK3
GO biological process	RESPONSE_TO_CORTICOSTEROID	3/61	0.0149774	3	ADM/ALPL/ANXA3
GO biological process	ADAPTIVE_THERMOGENESIS	3/61	0.0152407	3	ACSL1/IL18R1/PDGFC
GO biological process	PHOSPHATIDYLINOSITOL_3_KINASE_SIGNALING	3/61	0.0155065	3	CEACAM1/OSM/PDGFC
GO biological process	REGULATION_OF_INTRACELLULAR_SIGNAL_TRANSDUCTION	12/61	0.0156062	12	BCL6/BST1/CEACAM1/IL18R1/IRAK3/LILRA5/MMP9/OSM/PDGFC/PROK2/S100A12/SIPA1L2
GO biological process	NEUROTRANSMITTER_SECRETION	3/61	0.0157749	3	LIN7A/MCTP2/STXBP2
GO biological process	POSITIVE_REGULATION_OF_CYTOKINE_PRODUCTION	5/61	0.0162948	5	IL18R1/LILRA5/NLRC4/OSM/TLR5
GO biological process	REGULATION_OF_LYMPHOCYTE_MEDIATED_IMMUNITY	3/61	0.0163197	3	BCL6/CEACAM1/IL18R1
GO biological process	ZYMOGEN_ACTIVATION	2/61	0.016622	2	HP/NLRC4
GO biological process	NEGATIVE_REGULATION_OF_MACROPHAGE_CYTOKINE_PRODUCTION	1/61	0.0168794	1	IRAK3
GO biological process	CARNITINE_TRANSPORT	1/61	0.0168794	1	SLC22A4
GO biological process	T_HELPER_1_CELL_CYTOKINE_PRODUCTION	1/61	0.0168794	1	IL18R1
GO biological process	NEGATIVE_REGULATION_OF_ISOTYPE_SWITCHING	1/61	0.0168794	1	BCL6
GO biological process	INSULIN_METABOLIC_PROCESS	1/61	0.0168794	1	CEACAM1
GO biological process	PROTEIN_SIALYLATION	1/61	0.0168794	1	ST3GAL4
GO biological process	REGULATION_OF_DNA_BINDING_TRANSCRIPTION_FACTOR_ACTIVITY	5/61	0.0173354	5	ANXA3/IL18R1/IRAK3/NLRC4/S100A12
GO biological process	IMPORT_ACROSS_PLASMA_MEMBRANE	3/61	0.0174408	3	ACSL1/KCNJ2/SLC22A4
GO biological process	INTERLEUKIN_12_PRODUCTION	2/61	0.0177217	2	IRAK3/LILRA5
GO biological process	MAST_CELL_ACTIVATION	2/61	0.0177217	2	S100A12/STXBP2
GO biological process	POSITIVE_REGULATION_OF_PROTEIN_TYROSINE_KINASE_ACTIVITY	2/61	0.0177217	2	FCGR1A/LILRA5
GO biological process	REGULATION_OF_B_CELL_PROLIFERATION	2/61	0.0182828	2	BCL6/BST1
GO biological process	REGULATION_OF_MULTICELLULAR_ORGANISMAL_DEVELOPMENT	10/61	0.0185806	10	ADM/ANXA3/B4GALT5/BCL6/CEACAM1/CST7/LRG1/MBOAT2/MMP9/PROK2
GO biological process	REGULATION_OF_CELL_ACTIVATION	6/61	0.0192501	6	BCL6/BST1/CEACAM1/CST7/LILRA5/STXBP2
GO biological process	REGULATION_OF_PROTEIN_MATURATION	2/61	0.0194274	2	CST7/NLRC4
GO biological process	POSITIVE_REGULATION_OF_INTERLEUKIN_1_PRODUCTION	2/61	0.0200108	2	LILRA5/NLRC4
GO biological process	REGULATION_OF_ADAPTIVE_IMMUNE_RESPONSE	3/61	0.0201177	3	BCL6/CEACAM1/IL18R1
GO biological process	NEGATIVE_REGULATION_OF_HYDROGEN_PEROXIDE_METABOLIC_PROCESS	1/61	0.0202214	1	HP
GO biological process	REGULATION_OF_LONG_CHAIN_FATTY_ACID_IMPORT_ACROSS_PLASMA_MEMBRANE	1/61	0.0202214	1	ACSL1
GO biological process	MAST_CELL_CYTOKINE_PRODUCTION	1/61	0.0202214	1	BCL6
GO biological process	RESPONSE_TO_OLEIC_ACID	1/61	0.0202214	1	ACSL1
GO biological process	5_PHOSPHORIBOSE_1_DIPHOSPHATE_METABOLIC_PROCESS	1/61	0.0202214	1	PYGL
GO biological process	REGULATION_OF_ISOTYPE_SWITCHING_TO_IGE_ISOTYPES	1/61	0.0202214	1	BCL6
GO biological process	NEGATIVE_REGULATION_OF_CYSTEINE_TYPE_ENDOPEPTIDASE_ACTIVITY_INVOLVED_IN_APOPTOTIC_SIGNALING_PATHWAY	1/61	0.0202214	1	MMP9
GO biological process	PROGESTERONE_BIOSYNTHETIC_PROCESS	1/61	0.0202214	1	ADM
GO biological process	REGULATION_OF_MAP_KINASE_ACTIVITY	4/61	0.0204267	4	IRAK3/PDGFC/PROK2/S100A12
GO biological process	TEMPERATURE_HOMEOSTASIS	3/61	0.0204284	3	ACSL1/IL18R1/PDGFC
GO biological process	REGULATION_OF_IMMUNE_EFFECTOR_PROCESS	5/61	0.0205504	5	BCL6/CEACAM1/IL18R1/IRAK3/STXBP2
GO biological process	NEGATIVE_REGULATION_OF_INNATE_IMMUNE_RESPONSE	2/61	0.0206015	2	CEACAM1/IRAK3
GO biological process	LIPID_METABOLIC_PROCESS	10/61	0.0211385	10	ACSL1/ADM/B4GALT5/CEACAM1/GK/MBOAT2/PGS1/SLC22A4/SOCS3/ST3GAL4
GO biological process	POSITIVE_REGULATION_OF_PROTEIN_SERINE_THREONINE_KINASE_ACTIVITY	4/61	0.0213046	4	ACSL1/PDGFC/PROK2/S100A12
GO biological process	POSITIVE_REGULATION_OF_VASCULATURE_DEVELOPMENT	3/61	0.0216976	3	ADM/ANXA3/LRG1
GO biological process	REGULATION_OF_INNATE_IMMUNE_RESPONSE	4/61	0.0217522	4	CEACAM1/IRAK3/NLRC4/SOCS3
GO biological process	GLYCOLIPID_BIOSYNTHETIC_PROCESS	2/61	0.0218045	2	B4GALT5/ST3GAL4
GO biological process	CELL_KILLING	3/61	0.0223481	3	CEACAM1/S100A12/STXBP2
GO biological process	REPRODUCTION	10/61	0.0226567	10	ADM/ALPL/BCL6/LIMK2/MMP9/PROK2/ROPN1L/SLC2A14/SOCS3/TDRD9
GO biological process	POSITIVE_REGULATION_OF_TYROSINE_PHOSPHORYLATION_OF_STAT_PROTEIN	2/61	0.0230362	2	OSM/SOCS3
GO biological process	AMINO_ACID_BETAINE_TRANSPORT	1/61	0.0235523	1	SLC22A4
GO biological process	ALDITOL_CATABOLIC_PROCESS	1/61	0.0235523	1	GK
GO biological process	NEGATIVE_REGULATION_OF_INTERLEUKIN_13_PRODUCTION	1/61	0.0235523	1	LILRA5
GO biological process	ADIPONECTIN_ACTIVATED_SIGNALING_PATHWAY	1/61	0.0235523	1	ACSL1
GO biological process	COMMON_MYELOID_PROGENITOR_CELL_PROLIFERATION	1/61	0.0235523	1	CEACAM1
GO biological process	ONCOSTATIN_M_MEDIATED_SIGNALING_PATHWAY	1/61	0.0235523	1	OSM
GO biological process	NEGATIVE_REGULATION_OF_VASOCONSTRICTION	1/61	0.0235523	1	ADM
GO biological process	POSITIVE_REGULATION_OF_HORMONE_BIOSYNTHETIC_PROCESS	1/61	0.0235523	1	ADM
GO biological process	DEHYDROASCORBIC_ACID_TRANSPORT	1/61	0.0235523	1	SLC2A14
GO biological process	ZYMOGEN_INHIBITION	1/61	0.0235523	1	CST7
GO biological process	CALCITONIN_FAMILY_RECEPTOR_SIGNALING_PATHWAY	1/61	0.0235523	1	ADM
GO biological process	CELLULAR_EXTRAVASATION	2/61	0.0236625	2	BST1/ST3GAL4
GO biological process	REGULATION_OF_COAGULATION	2/61	0.0242959	2	CEACAM1/ST3GAL4
GO biological process	POSITIVE_REGULATION_OF_IMMUNE_SYSTEM_PROCESS	8/61	0.0250922	8	BCL6/BST1/CEACAM1/FCGR1A/IL18R1/IRAK3/NLRC4/STXBP2
GO biological process	CELLULAR_RESPONSE_TO_ABIOTIC_STIMULUS	4/61	0.0255415	4	CASP5/KCNJ2/MMP9/TLR5
GO biological process	ANIMAL_ORGAN_REGENERATION	2/61	0.0255834	2	ADM/ANXA3
GO biological process	T_CELL_DIFFERENTIATION_INVOLVED_IN_IMMUNE_RESPONSE	2/61	0.0255834	2	BCL6/IL18R1
GO biological process	REGULATION_OF_PROTEIN_SERINE_THREONINE_KINASE_ACTIVITY	5/61	0.0256765	5	ACSL1/IRAK3/PDGFC/PROK2/S100A12
GO biological process	LYMPHOCYTE_ACTIVATION_INVOLVED_IN_IMMUNE_RESPONSE	3/61	0.0264741	3	BCL6/CEACAM1/IL18R1
GO biological process	NEGATIVE_REGULATION_OF_GRANULOCYTE_DIFFERENTIATION	1/61	0.0268721	1	CEACAM1
GO biological process	CARDIOLIPIN_BIOSYNTHETIC_PROCESS	1/61	0.0268721	1	PGS1
GO biological process	INTERLEUKIN_18_MEDIATED_SIGNALING_PATHWAY	1/61	0.0268721	1	IL18R1
GO biological process	REGULATION_OF_GERMINAL_CENTER_FORMATION	1/61	0.0268721	1	BCL6
GO biological process	REGULATION_OF_LONG_CHAIN_FATTY_ACID_IMPORT_INTO_CELL	1/61	0.0268721	1	ACSL1
GO biological process	POSITIVE_REGULATION_OF_LEUKOCYTE_TETHERING_OR_ROLLING	1/61	0.0268721	1	ST3GAL4
GO biological process	PROTEIN_LOCALIZATION_TO_BASOLATERAL_PLASMA_MEMBRANE	1/61	0.0268721	1	LIN7A
GO biological process	NEGATIVE_REGULATION_OF_MICROGLIAL_CELL_ACTIVATION	1/61	0.0268721	1	CST7
GO biological process	CELLULAR_GLUCAN_METABOLIC_PROCESS	2/61	0.0268982	2	GYG1/PYGL
GO biological process	POSITIVE_REGULATION_OF_TRANSFERASE_ACTIVITY	6/61	0.0273683	6	ACSL1/FCGR1A/LILRA5/PDGFC/PROK2/S100A12
GO biological process	CARBOHYDRATE_DERIVATIVE_BIOSYNTHETIC_PROCESS	6/61	0.0275404	6	ACSL1/B4GALT5/GALNT14/GK/PYGL/ST3GAL4
GO biological process	REGULATION_OF_BODY_FLUID_LEVELS	5/61	0.0278969	5	ADM/CEACAM1/F5/SLC22A4/ST3GAL4
GO biological process	REGULATION_OF_TOLL_LIKE_RECEPTOR_SIGNALING_PATHWAY	2/61	0.0282398	2	IRAK3/TLR5
GO biological process	LEUKOCYTE_MIGRATION	5/61	0.028734	5	BST1/CEACAM1/MMP9/S100A12/ST3GAL4
GO biological process	VASCULOGENESIS	2/61	0.0289206	2	ADM/CEACAM1
GO biological process	POLYSACCHARIDE_BIOSYNTHETIC_PROCESS	2/61	0.0289206	2	B4GALT5/GYG1
GO biological process	REGULATION_OF_T_CELL_MEDIATED_IMMUNITY	2/61	0.0289206	2	CEACAM1/IL18R1
GO biological process	INOSITOL_LIPID_MEDIATED_SIGNALING	3/61	0.0290573	3	CEACAM1/OSM/PDGFC
GO biological process	EMBRYONIC_PLACENTA_DEVELOPMENT	2/61	0.0296079	2	ADM/SOCS3
GO biological process	CELLULAR_MODIFIED_AMINO_ACID_METABOLIC_PROCESS	3/61	0.0298191	3	MBOAT2/OPLAH/SLC22A4
GO biological process	GAMETE_GENERATION	6/61	0.0300261	6	BCL6/LIMK2/PROK2/ROPN1L/SLC2A14/TDRD9
GO biological process	NEGATIVE_REGULATION_OF_T_CELL_MEDIATED_CYTOTOXICITY	1/61	0.0301808	1	CEACAM1
GO biological process	T_TUBULE_ORGANIZATION	1/61	0.0301808	1	DYSF
GO biological process	NATURAL_KILLER_CELL_MEDIATED_IMMUNE_RESPONSE_TO_TUMOR_CELL	1/61	0.0301808	1	CEACAM1
GO biological process	REGULATION_OF_RESTING_MEMBRANE_POTENTIAL	1/61	0.0301808	1	KCNJ2
GO biological process	GLYCEROL_3_PHOSPHATE_METABOLIC_PROCESS	1/61	0.0301808	1	GK
GO biological process	POSITIVE_REGULATION_OF_RECEPTOR_BINDING	1/61	0.0301808	1	MMP9
GO biological process	ANTIGEN_PROCESSING_AND_PRESENTATION_OF_EXOGENOUS_PEPTIDE_ANTIGEN_VIA_MHC_CLASS_I	2/61	0.0303018	2	FCGR1A/FCGR1B
GO biological process	NEGATIVE_REGULATION_OF_CYSTEINE_TYPE_ENDOPEPTIDASE_ACTIVITY	2/61	0.0303018	2	CST7/MMP9
GO biological process	NEGATIVE_REGULATION_OF_CELL_ACTIVATION	3/61	0.0305915	3	BCL6/CEACAM1/CST7
GO biological process	CD4_POSITIVE_ALPHA_BETA_T_CELL_DIFFERENTIATION	2/61	0.0310021	2	BCL6/IL18R1
GO biological process	RESPONSE_TO_MECHANICAL_STIMULUS	3/61	0.0313744	3	CASP5/KCNJ2/TLR5
GO biological process	REGULATION_OF_CELLULAR_COMPONENT_MOVEMENT	8/61	0.0319398	8	ANXA3/BCL6/BST1/CEACAM1/KCNJ2/MMP9/PDGFC/ST3GAL4
GO biological process	MULTI_ORGANISM_PROCESS	8/61	0.0322381	8	ADM/BCL6/LIMK2/MMP9/PROK2/ROPN1L/SLC2A14/TDRD9
GO biological process	POSITIVE_REGULATION_OF_MAPK_CASCADE	5/61	0.0324696	5	LILRA5/OSM/PDGFC/PROK2/S100A12
GO biological process	LONG_CHAIN_FATTY_ACID_IMPORT_ACROSS_PLASMA_MEMBRANE	1/61	0.0334784	1	ACSL1
GO biological process	ASTRAL_MICROTUBULE_ORGANIZATION	1/61	0.0334784	1	LIMK2
GO biological process	MAINTENANCE_OF_APICAL_BASAL_CELL_POLARITY	1/61	0.0334784	1	LIN7A
GO biological process	NEGATIVE_REGULATION_OF_LEUKOCYTE_DEGRANULATION	1/61	0.0334784	1	CEACAM1
GO biological process	NEGATIVE_REGULATION_OF_PLATELET_AGGREGATION	1/61	0.0334784	1	CEACAM1
GO biological process	VASCULAR_ASSOCIATED_SMOOTH_MUSCLE_CELL_DEVELOPMENT	1/61	0.0334784	1	ADM
GO biological process	PHOSPHATIDYLGLYCEROL_BIOSYNTHETIC_PROCESS	1/61	0.0334784	1	PGS1
GO biological process	POSITIVE_REGULATION_OF_DEFENSE_RESPONSE	4/61	0.0336659	4	LILRA5/NLRC4/OSM/S100A12
GO biological process	NEUROTRANSMITTER_TRANSPORT	3/61	0.0341975	3	LIN7A/MCTP2/STXBP2
GO biological process	MAPK_CASCADE	7/61	0.0343733	7	CEACAM1/IRAK3/LILRA5/OSM/PDGFC/PROK2/S100A12
GO biological process	CELLULAR_CARBOHYDRATE_BIOSYNTHETIC_PROCESS	2/61	0.0345988	2	B4GALT5/GYG1
GO biological process	POSITIVE_REGULATION_OF_CELL_DIVISION	2/61	0.0345988	2	OSM/PDGFC
GO biological process	REGULATION_OF_NEUROTRANSMITTER_LEVELS	3/61	0.0350276	3	LIN7A/MCTP2/STXBP2
GO biological process	MEMBRANE_DEPOLARIZATION	2/61	0.0353369	2	CACNA1E/KCNJ2
GO biological process	ENERGY_RESERVE_METABOLIC_PROCESS	2/61	0.0353369	2	GYG1/PYGL
GO biological process	TYROSINE_PHOSPHORYLATION_OF_STAT_PROTEIN	2/61	0.036081	2	OSM/SOCS3
GO biological process	REGULATION_OF_T_HELPER_2_CELL_DIFFERENTIATION	1/61	0.036765	1	BCL6
GO biological process	POSITIVE_REGULATION_OF_TOLERANCE_INDUCTION	1/61	0.036765	1	IRAK3
GO biological process	ALDITOL_PHOSPHATE_METABOLIC_PROCESS	1/61	0.036765	1	GK
GO biological process	REGULATION_OF_BLOOD_VESSEL_REMODELING	1/61	0.036765	1	CEACAM1
GO biological process	CORNEA_DEVELOPMENT_IN_CAMERA_TYPE_EYE	1/61	0.036765	1	LIMK2
GO biological process	RESPONSE_TO_INTERLEUKIN_18	1/61	0.036765	1	IL18R1
GO biological process	CELLULAR_RESPONSE_TO_UV_A	1/61	0.036765	1	MMP9
GO biological process	PHAGOSOME_LYSOSOME_FUSION	1/61	0.036765	1	RAB20
GO biological process	FRUCTOSE_6_PHOSPHATE_METABOLIC_PROCESS	1/61	0.036765	1	HK3
GO biological process	CARBOHYDRATE_DERIVATIVE_METABOLIC_PROCESS	8/61	0.0372772	8	ACSL1/B4GALT5/GALNT14/GK/HK3/PGD/PYGL/ST3GAL4
GO biological process	POSITIVE_REGULATION_OF_PHOSPHATIDYLINOSITOL_3_KINASE_SIGNALING	2/61	0.0375875	2	OSM/PDGFC
GO biological process	PHAGOCYTOSIS	4/61	0.0382356	4	ANXA3/DYSF/FCGR1A/RAB20
GO biological process	SULFUR_COMPOUND_METABOLIC_PROCESS	4/61	0.0395118	4	ACSL1/B4GALT5/OPLAH/ST3GAL4
GO biological process	PLASMA_MEMBRANE_REPAIR	1/61	0.0400405	1	DYSF
GO biological process	LIPID_GLYCOSYLATION	1/61	0.0400405	1	ST3GAL4
GO biological process	POSITIVE_REGULATION_OF_HORMONE_METABOLIC_PROCESS	1/61	0.0400405	1	ADM
GO biological process	RESPONSE_TO_PEPTIDOGLYCAN	1/61	0.0400405	1	IRAK3
GO biological process	NEGATIVE_REGULATION_OF_HOMOTYPIC_CELL_CELL_ADHESION	1/61	0.0400405	1	CEACAM1
GO biological process	MONOCYTE_ACTIVATION	1/61	0.0400405	1	DYSF
GO biological process	XENOBIOTIC_CATABOLIC_PROCESS	1/61	0.0400405	1	ACSL1
GO biological process	NEGATIVE_REGULATION_OF_B_CELL_MEDIATED_IMMUNITY	1/61	0.0400405	1	BCL6
GO biological process	NEGATIVE_REGULATION_OF_B_CELL_APOPTOTIC_PROCESS	1/61	0.0400405	1	BCL6
GO biological process	TROPHOBLAST_GIANT_CELL_DIFFERENTIATION	1/61	0.0400405	1	SOCS3
GO biological process	REGULATION_OF_PROTEIN_TYROSINE_KINASE_ACTIVITY	2/61	0.0406717	2	FCGR1A/LILRA5
GO biological process	PROTEIN_PROCESSING	3/61	0.0406771	3	CST7/HP/NLRC4
GO biological process	VESICLE_LOCALIZATION	3/61	0.0406771	3	F5/LIMK2/LIN7A
GO biological process	B_CELL_PROLIFERATION	2/61	0.0422487	2	BCL6/BST1
GO biological process	REGULATION_OF_ERBB_SIGNALING_PATHWAY	2/61	0.0422487	2	CEACAM1/MMP9
GO biological process	NEGATIVE_REGULATION_OF_MOLECULAR_FUNCTION	8/61	0.0430121	8	ANXA3/CEACAM1/CST7/HP/IRAK3/MMP9/SERPINB1/SOCS3
GO biological process	REGULATION_OF_HEART_RATE	2/61	0.0430457	2	ADM/KCNJ2
GO biological process	POSITIVE_REGULATION_OF_COLD_INDUCED_THERMOGENESIS	2/61	0.0430457	2	ACSL1/PDGFC
GO biological process	ACTIVATION_OF_TRANSMEMBRANE_RECEPTOR_PROTEIN_TYROSINE_KINASE_ACTIVITY	1/61	0.0433052	1	PDGFC
GO biological process	CARNITINE_METABOLIC_PROCESS	1/61	0.0433052	1	SLC22A4
GO biological process	QUATERNARY_AMMONIUM_GROUP_TRANSPORT	1/61	0.0433052	1	SLC22A4
GO biological process	CELLULAR_POTASSIUM_ION_HOMEOSTASIS	1/61	0.0433052	1	KCNJ2
GO biological process	POLY_N_ACETYLLACTOSAMINE_METABOLIC_PROCESS	1/61	0.0433052	1	B4GALT5
GO biological process	ALPHA_LINOLENIC_ACID_METABOLIC_PROCESS	1/61	0.0433052	1	ACSL1
GO biological process	NEGATIVE_REGULATION_OF_TYPE_2_IMMUNE_RESPONSE	1/61	0.0433052	1	BCL6
GO biological process	REGULATION_OF_LEUKOCYTE_TETHERING_OR_ROLLING	1/61	0.0433052	1	ST3GAL4
GO biological process	POSITIVE_REGULATION_OF_MAP_KINASE_ACTIVITY	3/61	0.0434314	3	PDGFC/PROK2/S100A12
GO biological process	IMPORT_INTO_CELL	3/61	0.0434314	3	ACSL1/KCNJ2/SLC22A4
GO biological process	REGULATION_OF_CYSTEINE_TYPE_ENDOPEPTIDASE_ACTIVITY	3/61	0.0434314	3	CST7/MMP9/NLRC4
GO biological process	ANTIGEN_PROCESSING_AND_PRESENTATION_OF_PEPTIDE_ANTIGEN_VIA_MHC_CLASS_I	2/61	0.0446567	2	FCGR1A/FCGR1B
GO biological process	NEGATIVE_REGULATION_OF_RESPONSE_TO_EXTERNAL_STIMULUS	4/61	0.0448599	4	CEACAM1/CST7/IRAK3/SOCS3
GO biological process	CD4_POSITIVE_ALPHA_BETA_T_CELL_ACTIVATION	2/61	0.0454705	2	BCL6/IL18R1
GO biological process	NEGATIVE_REGULATION_OF_RESPONSE_TO_BIOTIC_STIMULUS	2/61	0.0454705	2	CEACAM1/IRAK3
GO biological process	REGULATION_OF_NUCLEAR_CELL_CYCLE_DNA_REPLICATION	1/61	0.0465589	1	BCL6
GO biological process	NAD_BIOSYNTHESIS_VIA_NICOTINAMIDE_RIBOSIDE_SALVAGE_PATHWAY	1/61	0.0465589	1	NAMPT
GO biological process	GERMINAL_CENTER_FORMATION	1/61	0.0465589	1	BCL6
GO biological process	NEGATIVE_REGULATION_OF_IMMUNOGLOBULIN_PRODUCTION	1/61	0.0465589	1	BCL6
GO biological process	REGULATION_OF_KERATINOCYTE_MIGRATION	1/61	0.0465589	1	MMP9
GO biological process	RESPONSE_TO_UV_A	1/61	0.0465589	1	MMP9
GO biological process	IMMUNOLOGICAL_MEMORY_FORMATION_PROCESS	1/61	0.0465589	1	BCL6
GO biological process	NEGATIVE_REGULATION_OF_CILIUM_ASSEMBLY	1/61	0.0465589	1	LIMK2
GO biological process	NEUTROPHIL_CHEMOTAXIS	2/61	0.0471146	2	BST1/S100A12
GO biological process	MACROPHAGE_ACTIVATION	2/61	0.0471146	2	CST7/DYSF
GO biological process	T_CELL_MEDIATED_IMMUNITY	2/61	0.0471146	2	CEACAM1/IL18R1
GO biological process	NEGATIVE_REGULATION_OF_IMMUNE_SYSTEM_PROCESS	4/61	0.0480394	4	BCL6/CEACAM1/CST7/IRAK3
GO biological process	REGULATION_OF_PATTERN_RECOGNITION_RECEPTOR_SIGNALING_PATHWAY	2/61	0.0496213	2	IRAK3/TLR5
GO biological process	NEGATIVE_REGULATION_OF_HEMOPOIESIS	2/61	0.0496213	2	BCL6/CEACAM1
GO biological process	GANGLIOSIDE_BIOSYNTHETIC_PROCESS	1/61	0.0498017	1	B4GALT5
GO biological process	MACROPHAGE_CYTOKINE_PRODUCTION	1/61	0.0498017	1	IRAK3
GO biological process	REGULATION_OF_SKELETAL_MUSCLE_CONTRACTION	1/61	0.0498017	1	KCNJ2
GO biological process	PHAGOLYSOSOME_ASSEMBLY	1/61	0.0498017	1	RAB20
GO biological process	PENTOSE_METABOLIC_PROCESS	1/61	0.0498017	1	PGD
GO biological process	REGULATION_OF_GRANULOCYTE_DIFFERENTIATION	1/61	0.0498017	1	CEACAM1
GO biological process	PROGESTERONE_METABOLIC_PROCESS	1/61	0.0498017	1	ADM
GO biological process	T_HELPER_2_CELL_DIFFERENTIATION	1/61	0.0498017	1	BCL6
GO biological process	POSITIVE_REGULATION_OF_T_HELPER_1_TYPE_IMMUNE_RESPONSE	1/61	0.0498017	1	IL18R1
GO biological process	POSITIVE_REGULATION_OF_NITRIC_OXIDE_SYNTHASE_BIOSYNTHETIC_PROCESS	1/61	0.0498017	1	NAMPT
GO biological process	ACTIVATION_OF_CYSTEINE_TYPE_ENDOPEPTIDASE_ACTIVITY	1/61	0.0498017	1	NLRC4
GO biological process	REGULATION_OF_HEPATOCYTE_PROLIFERATION	1/61	0.0498017	1	CEACAM1
GO biological process	REGULATION_OF_INTEGRIN_MEDIATED_SIGNALING_PATHWAY	1/61	0.0498017	1	BST1

## Sheet: ENRICHED_PATHWAYS_OF_HUB_MODULE
Category	Description	GeneRatio	p-value	Count	Input genes
KEGG Pathway	TYPE_II_DIABETES_MELLITUS	3/29	0.00209309	3	CACNA1E/HK3/SOCS3
KEGG Pathway	NICOTINATE_AND_NICOTINAMIDE_METABOLISM	2/29	0.00755613	2	BST1/NAMPT
KEGG Pathway	O_GLYCAN_BIOSYNTHESIS	2/29	0.0116676	2	B4GALT5/GALNT14
KEGG Pathway	GLYCEROLIPID_METABOLISM	2/29	0.029569	2	GK/MBOAT2
KEGG Pathway	GLUTATHIONE_METABOLISM	2/29	0.0306968	2	OPLAH/PGD
KEGG Pathway	STARCH_AND_SUCROSE_METABOLISM	2/29	0.0330033	2	HK3/PYGL
KEGG Pathway	INSULIN_SIGNALING_PATHWAY	3/29	0.0388248	3	HK3/PYGL/SOCS3
KEGG Pathway	NOD_LIKE_RECEPTOR_SIGNALING_PATHWAY	2/29	0.0455005	2	CASP5/NLRC4

## Sheet: CIBERSORTx
Immune cells	Proportion		p-value
	KD(Mean±SD)	HC(Mean±SD)
B cells naive	KD(0.02±0.03)	HC(0.02±0.02)	0.23
B cells memory	KD(0.03±0.03)	HC(0.05±0.04)	5.3e-07
Plasma cells	KD(2.2e-3±8.0e-3)	HC(4.4e-3±8.8e-3)	8.2e-05
T cells CD8	KD(0.02±0.04)	HC(0.16±0.09)	4.9e-35
T cells CD4 naive	KD(0.09±0.05)	HC(0.13±0.07)	1.1e-05
T cells CD4 memory resting	KD(0.01±0.03)	HC(0.09±0.09)	7.5e-19
T cells CD4 memory activated	KD(0.03±0.03)	HC(0.05±0.03)	0.00027
T cells follicular helper	KD(3.9e-5±4.9e-4)	HC(0.0e+0±0.0e+0)	0.44
T cells regulatory (Tregs)	KD(0.02±0.02)	HC(0.04±0.04)	0.25
T cells gamma delta	KD(0.02±0.02)	HC(3.3e-3±0.01)	3.2e-13
NK cells resting	KD(0.06±0.04)	HC(0.11±0.04)	1e-13
NK cells activated	KD(4.2e-4±3.2e-3)	HC(3.5e-3±8.4e-3)	9.5e-06
Monocytes	KD(0.24±0.10)	HC(0.17±0.05)	4.5e-11
Macrophages M0	KD(0.07±0.06)	HC(5.7e-3±0.02)	7.7e-24
Macrophages M1	KD(0.02±0.02)	HC(0.02±0.03)	0.53
Macrophages M2	KD(4.3e-4±2.7e-3)	HC(3.9e-3±8.9e-3)	1.5e-08
Dendritic cells resting	KD(0.0e+0±0.0e+0)	HC(7.6e-5±5.2e-4)	0.03
Dendritic cells activated	KD(0.03±0.03)	HC(0.02±0.03)	0.00082
Mast cells resting	KD(1.2e-3±4.6e-3)	HC(5.5e-3±0.01)	5.4e-07
Mast cells activated	KD(0.04±0.03)	HC(9.2e-3±0.01)	9.6e-15
Eosinophils	KD(0.0e+0±0.0e+0)	HC(0.0e+0±0.0e+0)	NaN
Neutrophils	KD(0.28±0.10)	HC(0.11±0.08)	3.6e-27
